# Supplementary material for: In Vitro Studies of Endophytic Bacteria Isolated from Ginger (Zingiber officinale) as Potential Plant-Growth-Promoting and Biocontrol Agents against Botrytis cinerea and Colletotrichum acutatum
Source: Plants (Basel). 2023 Nov 30;12(23):4032. doi: 10.3390/plants12234032 (PMC10708395; doi:10.3390/plants12234032)
Supplement: Supplementary file 1 [file plants-12-04032-s001.zip]

Archive with 1 entries (1 files):
- plants-2736048-supplementary.pdf
